# Supplementary material for: Symptoms and Side Effects of Bacille Calmette–Guerin Therapy for Non-Muscle Invasive Bladder Cancer as Reported by Patients: A Systematic Review
Source: Cancers (Basel). 2025 Jan 7;17(2):160. doi: 10.3390/cancers17020160 (PMC11763679; doi:10.3390/cancers17020160)
Supplement: Supplementary file 1 [file cancers-17-00160-s001.zip]

Archive with 1 entries (1 files):
- cancers-3319496-supplementary.pdf
